# Supplementary material for: Evaluation of Ear Thermographic Imaging as a Potential Variable for Detecting Hypocalcemia in Postpartum Holstein Dairy Cows
Source: Animals (Basel). 2025 Jul 11;15(14):2055. doi: 10.3390/ani15142055 (PMC12291770; doi:10.3390/ani15142055)
Supplement: Supplementary file 1 [file animals-15-02055-s001.zip]

Archive with 1 entries (1 files):
- animals-3727382-supplementary.xlsx
