# Supplementary material for: Evaluation of Ear Thermographic Imaging as a Potential Variable for Detecting Hypocalcemia in Postpartum Holstein Dairy Cows
Source: Animals (Basel). 2025 Jul 11;15(14):2055. doi: 10.3390/ani15142055 (PMC12291770; doi:10.3390/ani15142055)
Supplement: Supplementary file 1 [file animals-15-02055-s001.zip › animals-3727382-supplementary.xlsx]

## Sheet: Raw data
cow No.	Hours from birth	DIM	Parity	Air temperature (℃)	Air temperature group	Humidity (%)	Ear warmth to the touch	iCa2+ (mmol/L)	MedianEST (℃)	Ear/AirDiff (℃)	iCa2+ Status
841	19.5	0 to 24h	7	21	HT (15.3 to 31.2℃)	106.5	warm	0.87	34.26	13.26	Hypocalcemic
841	41.5	24 to 48h	7	22.1	HT (15.3 to 31.2℃)	109.5	warm	0.85	35.82	13.72	Hypocalcemic
863	8.5	0 to 24h	6	24	HT (15.3 to 31.2℃)	77.4	warm	0.86	36.07	12.07	Hypocalcemic
863	39	24 to 48h	6	24.3	HT (15.3 to 31.2℃)	75.9	warm	1.1	35.78	11.48	Normocalcemic
930	38.42	24 to 48h	4	23.5	HT (15.3 to 31.2℃)	101.8	warm	0.92	35.9	12.4	Hypocalcemic
930	15.42	0 to 24h	4	24.1	HT (15.3 to 31.2℃)	94.8	warm	0.93	30.8	6.7	Hypocalcemic
939	7.83	0 to 24h	4	23.8	HT (15.3 to 31.2℃)	95.8	cold	0.99	30.62	6.82	Hypocalcemic
939	32.5	24 to 48h	4	24	HT (15.3 to 31.2℃)	100.8	warm	0.87	34.88	10.88	Hypocalcemic
941	13.67	0 to 24h	4	24.5	HT (15.3 to 31.2℃)	80.9	warm	1.07	37.87	13.37	Normocalcemic
941	37.33	24 to 48h	4	28.9	HT (15.3 to 31.2℃)	75.4	warm	1.21	38.02	9.12	Normocalcemic
943	15.83	0 to 24h	4	19.5	HT (15.3 to 31.2℃)	83.3	warm	0.79	34.18	14.68	Hypocalcemic
943	39.83	24 to 48h	4	23	HT (15.3 to 31.2℃)	88.7	warm	1.16	36.22	13.52	Normocalcemic
958	8.67	0 to 24h	3	23.8	HT (15.3 to 31.2℃)	66.5	neutral	0.73	35.92	12.12	Hypocalcemic
958	30.67	24 to 48h	3	28.8	HT (15.3 to 31.2℃)	40	neutral	1.13	36.56	7.76	Normocalcemic
961	35	24 to 48h	3	28.8	HT (15.3 to 31.2℃)	70.4	warm	1.1	37.64	8.84	Normocalcemic
961	11	0 to 24h	3	29.5	HT (15.3 to 31.2℃)	54.7	warm	1.09	38	8.5	Normocalcemic
962	28.25	24 to 48h	3	15.3	HT (15.3 to 31.2℃)	63	warm	0.91	34.44	19.14	Hypocalcemic
962	2.75	0 to 24h	3	18.3	HT (15.3 to 31.2℃)	59.6	warm	0.98	28.32	10.02	Hypocalcemic
964	10.67	0 to 24h	3	24.9	HT (15.3 to 31.2℃)	89.9	neutral	0.82	35.38	10.48	Hypocalcemic
964	35.83	24 to 48h	3	26.5	HT (15.3 to 31.2℃)	79.1	warm	0.91	36.66	10.16	Hypocalcemic
972	34.5	24 to 48h	3	15.5	HT (15.3 to 31.2℃)	80.4	warm	1.12	32.82	17.32	Normocalcemic
972	11	0 to 24h	4	21.7	HT (15.3 to 31.2℃)	56.1	warm	1.1	33.47	11.77	Normocalcemic
972	35	24 to 48h	4	22	HT (15.3 to 31.2℃)	64.8	warm	1.05	32.95	10.95	Normocalcemic
972	17.5	0 to 24h	3	25.9	HT (15.3 to 31.2℃)	37.6	warm	1.04	37.24	11.34	Normocalcemic
982	4.67	0 to 24h	3	27	HT (15.3 to 31.2℃)	76.2	warm	1.16	37.81	10.81	Normocalcemic
982	30.17	24 to 48h	3	28	HT (15.3 to 31.2℃)	75.4	warm	1.14	38.43	10.43	Normocalcemic
983	38.17	24 to 48h	3	23.8	HT (15.3 to 31.2℃)	60.3	warm	1.06	35.81	12.01	Normocalcemic
983	11.67	0 to 24h	3	24.6	HT (15.3 to 31.2℃)	72.5	warm	1.28	36.32	11.72	Normocalcemic
986	35.17	24 to 48h	3	15.5	HT (15.3 to 31.2℃)	60.3	warm	0.94	17.92	2.42	Hypocalcemic
986	10.17	0 to 24h	3	17.1	HT (15.3 to 31.2℃)	96	warm	1.08	33.78	16.68	Normocalcemic
3009	4.5	0 to 24h	2	23.5	HT (15.3 to 31.2℃)	101.8	warm	1.06	33.11	9.61	Normocalcemic
3009	28	24 to 48h	2	27	HT (15.3 to 31.2℃)	76.2	warm	1.56	31.41	4.41	Normocalcemic
3011	46	24 to 48h	2	15.5	HT (15.3 to 31.2℃)	74.8	warm	1.02	30.3	6.56	Normocalcemic
3011	15	0 to 24h	2	17.7	HT (15.3 to 31.2℃)	66	neutral	1.03	29.26	11.56	Normocalcemic
3016	7.08	0 to 24h	2	28	HT (15.3 to 31.2℃)	75.4	neutral	1.14	30.88	2.88	Normocalcemic
3016	32.08	24 to 48h	2	28.9	HT (15.3 to 31.2℃)	76.4	warm	0.92	35.07	6.17	Hypocalcemic
3026	18.5	0 to 24h	2	22.5	HT (15.3 to 31.2℃)	70.2	neutral	1.12	33.35	10.85	Normocalcemic
3026	27.83	24 to 48h	2	29.2	HT (15.3 to 31.2℃)	62	warm	0.9	34.4	5.2	Hypocalcemic
3028	32.67	24 to 48h	2	20	HT (15.3 to 31.2℃)	90	warm	1.12	34.32	14.32	Normocalcemic
3028	8.83	0 to 24h	2	28.9	HT (15.3 to 31.2℃)	75.4	warm	1.09	38.06	9.16	Normocalcemic
3037	39.83	24 to 48h	2	19.8	HT (15.3 to 31.2℃)	64	neutral	0.97	25.35	5.55	Hypocalcemic
3037	13.17	0 to 24h	2	23.9	HT (15.3 to 31.2℃)	58.4	neutral	1.1	33.99	10.09	Normocalcemic
3041	26.17	24 to 48h	2	16.1	HT (15.3 to 31.2℃)	49.1	warm	0.84	34.71	18.61	Hypocalcemic
3041	18.83	0 to 24h	2	17.3	HT (15.3 to 31.2℃)	50.5	cold	0.78	24.43	7.13	Hypocalcemic
918	33.08	24 to 48h	4	3.1	LT (-1.6 to 14.6℃)	42.4	cold	0.74	6.8	3.7	Hypocalcemic
918	9.08	0 to 24h	4	6.3	LT (-1.6 to 14.6℃)	43.2	warm	1.13	26.98	20.68	Normocalcemic
919	8.58	0 to 24h	4	3.1	LT (-1.6 to 14.6℃)	42.4	cold	0.76	1.66	-1.44	Hypocalcemic
919	3.58	0 to 24h	5	4.8	LT (-1.6 to 14.6℃)	91	cold	0.89	4.46	-0.34	Hypocalcemic
919	32.58	24 to 48h	4	5.1	LT (-1.6 to 14.6℃)	38.1	warm	0.93	27.29	22.19	Hypocalcemic
919	30.08	24 to 48h	5	6.3	LT (-1.6 to 14.6℃)	57.5	cold	0.59	7.7	1.4	Hypocalcemic
921	11.08	0 to 24h	5	11.2	LT (-1.6 to 14.6℃)	67.9	cold	0.65	11.3	0.1	Hypocalcemic
921	34.25	24 to 48h	5	11.8	LT (-1.6 to 14.6℃)	67	cold	0.74	13.96	2.16	Hypocalcemic
947	31.5	24 to 48h	4	4.7	LT (-1.6 to 14.6℃)	57	warm	1.03	29.92	25.22	Normocalcemic
947	8	0 to 24h	4	5.1	LT (-1.6 to 14.6℃)	38.1	cold	0.76	5.78	0.68	Hypocalcemic
963	27.5	24 to 48h	3	0.7	LT (-1.6 to 14.6℃)	48.7	warm	1.19	28.45	27.75	Normocalcemic
963	11	0 to 24h	3	4.7	LT (-1.6 to 14.6℃)	57	warm	1.09	30.56	25.86	Normocalcemic
976	33.58	24 to 48h	3	4.5	LT (-1.6 to 14.6℃)	73.2	warm	1.12	24.09	19.59	Normocalcemic
976	10.17	0 to 24h	3	7.1	LT (-1.6 to 14.6℃)	91.8	warm	1.11	26.06	18.96	Normocalcemic
992	37.5	24 to 48h	3	8.7	LT (-1.6 to 14.6℃)	75	cold	1	30.98	22.28	Normocalcemic
992	13.33	0 to 24h	3	14.6	LT (-1.6 to 14.6℃)	74.7	warm	1.05	31.74	17.14	Normocalcemic
3000	8.42	0 to 24h	2	6.7	LT (-1.6 to 14.6℃)	44.3	warm	1.23	30.09	23.39	Normocalcemic
3000	31.58	24 to 48h	2	8.4	LT (-1.6 to 14.6℃)	56.6	cold	0.95	7.36	-1.04	Hypocalcemic
3005	36.5	24 to 48h	3	10.6	LT (-1.6 to 14.6℃)	77.2	warm	0.75	29.39	18.79	Hypocalcemic
3005	10.42	0 to 24h	2	11.2	LT (-1.6 to 14.6℃)	77.2	cold	1.01	30.15	18.95	Normocalcemic
3005	26.58	24 to 48h	2	13.2	LT (-1.6 to 14.6℃)	61	warm	0.88	31.91	18.71	Hypocalcemic
3005	11.83	0 to 24h	3	13.6	LT (-1.6 to 14.6℃)	65.8	cold	0.88	14.34	0.74	Hypocalcemic
3006	28.08	24 to 48h	3	6.7	LT (-1.6 to 14.6℃)	62	cold	0.91	26.54	19.84	Hypocalcemic
3006	4.58	0 to 24h	3	6.8	LT (-1.6 to 14.6℃)	69.8	cold	1.03	8.52	1.72	Normocalcemic
3006	36.92	24 to 48h	2	11.4	LT (-1.6 to 14.6℃)	69.3	cold	0.93	12.57	1.17	Hypocalcemic
3006	12.92	0 to 24h	2	11.7	LT (-1.6 to 14.6℃)	69.9	neutral	0.97	31	19.3	Hypocalcemic
3010	22.5	0 to 24h	2	4.1	LT (-1.6 to 14.6℃)	40.4	neutral	1.11	20.68	16.58	Normocalcemic
3010	39	24 to 48h	2	6.5	LT (-1.6 to 14.6℃)	41.2	cold	0.95	9.3	2.8	Hypocalcemic
3012	28.75	24 to 48h	3	7.4	LT (-1.6 to 14.6℃)	58.3	warm	0.93	25.24	17.84	Hypocalcemic
3012	3.75	0 to 24h	3	10.3	LT (-1.6 to 14.6℃)	59.7	cold	0.98	9.09	-1.21	Hypocalcemic
3033	21.5	0 to 24h	2	7.4	LT (-1.6 to 14.6℃)	76.8	warm	1.08	31.26	23.86	Normocalcemic
3033	26.75	24 to 48h	2	10.8	LT (-1.6 to 14.6℃)	69	warm	1.08	28.29	17.49	Normocalcemic
3042	32.92	24 to 48h	2	5.8	LT (-1.6 to 14.6℃)	92.9	warm	0.99	29.28	23.48	Hypocalcemic
3042	11.58	0 to 24h	2	10.8	LT (-1.6 to 14.6℃)	69	warm	0.89	31.97	21.17	Hypocalcemic
3043	20.75	0 to 24h	2	9.2	LT (-1.6 to 14.6℃)	74.1	cold	0.79	26.5	17.3	Hypocalcemic
3043	41.75	24 to 48h	2	9.6	LT (-1.6 to 14.6℃)	92.1	warm	1.07	29.45	19.85	Normocalcemic
3047	44.17	24 to 48h	2	2.8	LT (-1.6 to 14.6℃)	66	warm	1.16	24.58	21.78	Normocalcemic
3047	19	0 to 24h	2	6.9	LT (-1.6 to 14.6℃)	79.8	warm	1.04	22.64	15.74	Normocalcemic
3056	34.67	24 to 48h	2	6.2	LT (-1.6 to 14.6℃)	67.2	warm	0.91	28.96	22.76	Hypocalcemic
3056	10.5	0 to 24h	2	7.6	LT (-1.6 to 14.6℃)	72.9	cold	0.96	8.25	0.65	Hypocalcemic
